# Supplementary material for: Malic Enzyme 1 Limits Acetaminophen-Induced Liver Injury by Sustaining Redox and Bioenergetic Homeostasis
Source: Metabolites. 2026 Jun 16;16(6):423. doi: 10.3390/metabo16060423 (PMC13303971; doi:10.3390/metabo16060423)
Supplement: Supplementary file 1 [file metabolites-16-00423-s001.zip › Supplementary Table S1.xlsx]

## Sheet: Sheet1
Figure	panel	Comparison	P value
1	E	ME1△HC+APAP VS WT+APAP	0.016
2	E	WT+APAP VS WT+ADV-ME1+APAP	0.0026
3	A	8h VS 24h	0.0009
8	A	WT VS ME1△HC	0.0021
8	B	WT VS ME1△HC	0.0006
8	B	ME1△HC VS ME1△HC+WT-ME1	0.0005
8	D	LC3 ME1△HC+APAP VS ME1△HC+APAP+BafA1 6h	0.0102
8	D	△LC3 WT:BafA1 2h VS WT:BafA1 6h	0.0006
8	D	p62 ME1△HC+APAP VS ME1△HC+APAP+BafA1 6h	0.0282
8	D	CTSD MATURE/PRO Ratio ME1△HC+APAP VS ME1△HC+APAP+BafA1 6h	0.0003
9	A	p-AMPK WT VS ME1△HC	0.0006
9	A	p-AMPK WT VS WT+AICAR	0.0057
9	A	p-AMPK ME1△HC VS ME1△HC+AICAR	0.0019
9	A	GRP78 WT VS WT+AICAR	0.005
9	A	pS6 WT VS ME1△HC	0.0023
9	A	pS6 WT VS WT+AICAR	0.0017
9	A	pS6 ME1△HC VS ME1△HC+AICAR	0.002
9	A	CHOP WT VS ME1△HC	0.0018
9	A	CHOP ME1△HC VS ME1△HC+AICAR	0.0021
9	A	p62 WT VS ME1△HC	0.0007
9	A	p62 WT VS WT+AICAR	0.0004
9	A	p62 ME1△HC VS ME1△HC+AICAR	0.0014
9	B	p-AMPK Vector VS WT-ME1	0.0006
9	B	p-AMPK Vector VS Vector+Compound C	0.0068
9	B	p-AMPK WT-ME1 VS WT-ME1+Compound C	0.0046
9	B	pS6 Vector VS WT-ME1	0.0044
9	B	pS6 WT-ME1 VS WT-ME1+Compound C	0.0014
9	B	GRP78 Vector VS WT-ME1	0.0013
9	B	GRP78 Vector VS Vector+Compound C	0.0061
9	B	GRP78 WT-ME1 VS WT-ME1+Compound C	0.0009
9	B	CHOP Vector VS WT-ME1	0.0007
9	B	CHOP Vector VS Vector+Compound C	0.0002
9	B	CHOP WT-ME1 VS WT-ME1+Compound C	0.0004
9	B	p62 Vector VS WT-ME1	0.0079
9	B	p62 Vector VS Vector+Compound C	0.0035
9	B	p62 WT-ME1 VS WT-ME1+Compound C	0.0045
10	A	LDH WT+APAP VS ME1△HC+APAP	0.0001
10	B	LDH WT+APAP VS WT+APAP+3-MA	0.0015
10	B	LDH WT+APAP VS OE-ME1+APAP	0.0001
